# Supplementary material for: Real-World Treatment Patterns and Timeliness of Clinical Care Pathway for Non-Small Cell Lung Cancer Patients in Austria: The PRATER Retrospective Study
Source: Cancers (Basel). 2024 Jul 19;16(14):2586. doi: 10.3390/cancers16142586 (PMC11275022; doi:10.3390/cancers16142586)
Supplement: Supplementary file 1 [file cancers-16-02586-s001.zip]

Archive with 1 entries (1 files):
- cancers-3077650-supplementary.pdf
